# Supplementary material for: Integrative Regulatory Networks of MicroRNA-483: Unveiling Its Systematic Role in Human Diseases and Clinical Implications
Source: Biomolecules. 2025 Dec 7;15(12):1707. doi: 10.3390/biom15121707 (PMC12730746; doi:10.3390/biom15121707)
Supplement: Supplementary file 1 [file biomolecules-15-01707-s001.zip]

Archive with 4 entries (4 files):
- 2_miR-483_review_Supplementary_proofreaded.pdf
- Supplementary Figure S1.jpg
- Supplementary Figure S2.png
- Supplementary Figure S3.png
